# Supplementary material for: Unusual Structures and Cytotoxicities of Chitonoidosides A, A1, B, C, D, and E, Six Triterpene Glycosides from the Far Eastern Sea Cucumber Psolus chitonoides
Source: Mar Drugs. 2021 Aug 5;19(8):449. doi: 10.3390/md19080449 (PMC8398228; doi:10.3390/md19080449)
Supplement: Supplementary file 1 [file marinedrugs-19-00449-s001.zip]

Archive with 1 entries (1 files):
- marinedrugs-1319069-SI.pdf
